# Supplementary material for: Farrerol directly activates the deubiqutinase UCHL3 to promote DNA repair and reprogramming when mediated by somatic cell nuclear transfer
Source: Nat Commun. 2023 Apr 3;14:1838. doi: 10.1038/s41467-023-37576-9 (PMC10070447; doi:10.1038/s41467-023-37576-9)
Supplement: Supplementary file 4 — Supplementary Data 1 [file 41467_2023_37576_MOESM4_ESM.xlsx]

## Sheet: Supplementary Data 1
Supplementary Data 1 LIP-SMap
Sequence	Start.position	End.position	logFC	P.Value	adj.P.Val	LFQ.intensity.0.C	LFQ.intensity.1.C	LFQ.intensity.2.C	LFQ.intensity.3.D	LFQ.intensity.4.D	LFQ.intensity.5.D	Proteins
KSADTLWGIQ	318	327	-3.90321	3.77592e-05	0.00378644	26.8743	27.1545	27.103	22.7284	23.3044	23.3894	sp|P00338|LDHA_HUMAN
LPSNTLDR	2531	2538	-3.56881	5.53684e-05	0.00550384	27.9215	28.0206	27.9862	24.6941	24.5568	23.971	sp|P78527|PRKDC_HUMAN
AGVNTVTTLVENKK	138	151	3.21225	0.000110194	0.0108904	24.6371	25.2695	25.3424	28.2373	28.1888	28.4597	sp|P62424|RL7A_HUMAN
AGSVPSLAAGLLFGSLA	32	48	-2.43688	0.000142459	0.0140386	23.7815	23.5072	23.7892	21.1243	21.5515	21.0914	sp|Q9P0S9|TM14C_HUMAN
ALYEELDLPAVF	369	380	-1.407	0.00026206	0.0257504	24.2191	24.1639	24.2867	22.8833	22.8369	22.7285	sp|P14324|FPPS_HUMAN
KFGDPVVQSDMK	77	88	2.28389	0.000298466	0.0292437	25.4479	25.491	25.8826	27.8891	28.1524	27.6316	sp|P0DMV9|HS71B_HUMAN;sp|P0DMV8|HS71A_HUMAN
VSPILGPLFTYLHMR	912	926	-2.28114	0.000348417	0.0340403	23.7252	23.4548	23.4161	21.0924	21.029	21.6313	sp|Q9HAV4|XPO5_HUMAN
AYQDQKPGTSGLR	11	23	-2.28744	0.00038076	0.0370943	27.3801	26.7972	27.387	24.6984	24.9608	25.0428	sp|P36871|PGM1_HUMAN
TYPQWQPPAPHDPSK	550	564	-2.21503	0.00044551	0.043279	26.9045	26.7881	27.3782	24.8598	24.5618	25.0041	sp|Q92945|FUBP2_HUMAN
MERDPDELR	213	221	-1.42051	0.000520934	0.0504627	26.8542	26.7568	26.5365	25.2052	25.2858	25.395	sp|P15374|UCHL3_HUMAN
VIISAPSADAPMFVMG	119	134	-1.11719	0.000734514	0.0709511	24.3046	24.4281	24.4898	23.2728	23.2557	23.3425	sp|P04406|G3P_HUMAN
SFSLLQEAIIPYIPTLIT	579	596	-1.09329	0.000812004	0.0782155	22.0442	22.0173	21.9819	20.9426	21.0101	20.8109	sp|P55060|XPO2_HUMAN
FMDMLFPGSIALK	47	59	-2.36009	0.000847143	0.0813709	25.9204	26.159	26.3316	23.3073	23.7926	24.2307	sp|Q15691|MARE1_HUMAN
GSPMEISLPIAL	84	95	-1.19647	0.000915744	0.0877139	26.5274	26.23	26.4668	25.1459	25.2176	25.2714	sp|P09960|LKHA4_HUMAN
SGFLEELLGEKL	2	13	-1.05948	0.000937829	0.0895784	23.6926	23.7168	23.5717	22.6674	22.6145	22.5208	sp|Q6DKJ4|NXN_HUMAN
LKPQYLEELPGQLK	127	140	1.33228	0.00101225	0.0964178	23.9174	24.3592	24.2415	25.482	25.5428	25.4902	sp|P21266|GSTM3_HUMAN
WEDAIPLALK	548	557	1.06192	0.00102149	0.0970272	25.41	25.5597	25.5412	26.4631	26.6134	26.6202	sp|P09960|LKHA4_HUMAN
AGTEDEEEEEEGRR	16	29	-2.32668	0.00104172	0.0986752	26.9938	27.3178	27.3689	24.9498	24.3907	25.3598	sp|O95456|PSMG1_HUMAN
MLPSEPVLLEEITNL	907	921	-1.20971	0.0010566	0.0998075	26.6889	26.462	26.6481	25.5145	25.2271	25.4284	sp|Q8NI36|WDR36_HUMAN
VQVEYKGETK	103	112	1.18457	0.00109998	0.10362	24.4988	24.6935	24.7861	25.9747	25.7836	25.7739	sp|P11142|HSP7C_HUMAN
MQNDAGEFVDL	1	11	-1.41297	0.00129615	0.121763	24.6171	24.4807	24.119	22.8719	22.985	23.121	sp|P63220|RS21_HUMAN
VNELDGIPLIL	392	402	-1.40754	0.00149181	0.13976	23.9794	24.0914	23.7266	22.2624	22.5973	22.7151	sp|Q9UBB4|ATX10_HUMAN
EITALAPSTM	316	325	1.35441	0.00152246	0.142242	25.8207	26.2973	25.9131	27.4962	27.237	27.3611	sp|P60709|ACTB_HUMAN;sp|P63261|ACTG_HUMAN;sp|P68032|ACTC_HUMAN;sp|P63267|ACTH_HUMAN;sp|P68133|ACTS_HUMAN;sp|P62736|ACTA_HUMAN
MFESFIESVPLLK	251	263	-1.04527	0.00186632	0.173421	25.5529	25.3781	25.3592	24.2304	24.3901	24.5339	sp|P13861|KAP2_HUMAN
QSMWSLLTALSGK	649	661	-1.41829	0.00210902	0.195442	22.5881	22.1279	22.3567	21.1021	21.072	20.6437	sp|Q15003|CND2_HUMAN
ISVEEVHDDGTPTSK	139	153	1.8741	0.002115	0.195466	24.7196	25.142	25.3516	26.6521	27.3743	26.8091	sp|P51665|PSMD7_HUMAN
IKELEQEREDQK	164	175	2.7224	0.00215177	0.198328	23.47	23.0977	22.9557	26.1634	25.082	26.4452	sp|O75940|SPF30_HUMAN
TFNTPAMYVAIQAVLSLYASGR	126	147	-1.55268	0.00218696	0.20103	22.1978	22.5098	22.6919	21.2679	20.7228	20.7508	sp|P60709|ACTB_HUMAN;sp|P63261|ACTG_HUMAN
TTAQVLIR	244	251	1.4023	0.00222325	0.203818	25.8867	25.4535	25.8259	27.3378	27.1908	26.8443	sp|P15121|ALDR_HUMAN;sp|C9JRZ8|AK1BF_HUMAN
VSGQILPAFILLFNGLK	857	873	-1.24888	0.00236404	0.216146	24.8882	24.7038	24.5955	23.4727	23.228	23.7402	sp|O95373|IPO7_HUMAN
SDLLSPLLSL	844	853	-1.21346	0.0024047	0.219277	22.6569	22.651	22.4739	21.3419	21.6621	21.1375	sp|Q8WUM0|NU133_HUMAN
LLPCEECSGQLVFK	292	305	1.02981	0.00246854	0.223904	26.3877	26.1331	26.025	27.0985	27.2687	27.2679	sp|P09874|PARP1_HUMAN
GYTPDWIFLLR	509	519	-1.12523	0.00276349	0.249994	23.7263	23.48	23.5432	22.6435	22.1985	22.5318	sp|Q00610|CLH1_HUMAN;sp|P53675|CLH2_HUMAN
YFTDLFDYLPLTAL	145	158	-1.03374	0.00283447	0.255065	24.9649	25.0999	24.9218	23.7943	24.1948	23.8962	sp|P62714|PP2AB_HUMAN;sp|P67775|PP2AA_HUMAN
LDTLCDLYETLTITQAVIF	260	278	-1.21269	0.00303123	0.271342	21.7502	21.7022	21.1954	20.3676	20.3591	20.283	sp|P60842|IF4A1_HUMAN;sp|Q14240|IF4A2_HUMAN
TIDWVAFAEIIPQ	10	22	-1.14776	0.00305324	0.271889	23.554	23.1476	23.3693	22.0285	22.4242	22.1749	sp|O75947|ATP5H_HUMAN
YVDQVLQLVYK	1583	1593	-1.03856	0.00307859	0.273435	24.8221	25.0056	24.7279	23.6058	23.8456	23.9886	sp|P11717|MPRI_HUMAN
GVDEVTIVNILTNR	50	63	-3.10873	0.00326082	0.28746	25.3727	25.34	25.0006	23.2416	21.6093	21.5362	sp|P07355|ANXA2_HUMAN
SIGDGIAR	76	83	2.59398	0.00326172	0.28746	27.0095	26.9796	26.3969	28.8938	29.0394	30.2347	sp|P25705|ATPA_HUMAN
YIAENGTDPINNQPLSEEQLIDIK	33	56	-1.07187	0.00330517	0.289795	26.451	26.2597	26.173	25.144	25.0523	25.4717	sp|Q9UMS4|PRP19_HUMAN
LTWLTPLIPSTLL	237	249	-1.04385	0.00335754	0.293634	24.1787	23.8253	23.8392	23.0787	22.796	22.8371	sp|P03891|NU2M_HUMAN
SYLFQLLQGL	106	115	-1.09194	0.00347336	0.302218	24.231	24.1202	23.8115	22.7761	22.9975	23.1133	sp|P24941|CDK2_HUMAN
LMEEDELPSWIIKDDAEVERL	1337	1357	-1.09827	0.00352979	0.306348	22.8968	22.8894	22.8098	21.5719	22.0845	21.6449	sp|P51532|SMCA4_HUMAN
TDQTVQEHLIEK	645	656	1.77105	0.00354827	0.307172	25.9027	26.5009	25.8413	27.4035	27.9817	28.1729	sp|O14980|XPO1_HUMAN
IDLMPHDLITQLLR	575	588	-2.03319	0.00360205	0.310464	23.7343	23.4321	23.1698	20.8937	21.317	22.0259	sp|Q9BSJ2|GCP2_HUMAN
IAEESNFPFIK	556	566	1.79991	0.00362699	0.310839	25.3501	25.1279	24.3464	26.7137	26.9287	26.5818	sp|P46459|NSF_HUMAN
LCPQLMPMLEEALR	349	362	-1.63675	0.0037148	0.317569	25.6641	25.3519	26.1882	23.9084	24.4022	23.9834	sp|Q8TEX9|IPO4_HUMAN
IPGLLSPHPLLQL	1256	1268	-1.37046	0.00372848	0.317943	28.3992	28.2931	28.6305	27.1405	27.3899	26.681	sp|P49327|FAS_HUMAN
NLVLVDELDSLSPILF	394	409	-1.03555	0.00390356	0.330419	25.3796	25.0162	25.1697	24.3681	24.0952	23.9955	sp|Q15393|SF3B3_HUMAN
EIFDIAFPDEQAEAL	941	955	-1.04938	0.00392623	0.3315	25.3159	25.1368	24.9007	23.8779	24.1035	24.2239	sp|P36776|LONM_HUMAN
GLFDVHSILR	200	209	-1.14536	0.00396931	0.333491	23.2411	23.3481	22.9235	22.2473	21.7967	22.0327	sp|Q5ZPR3|CD276_HUMAN
AALQEELSDVLIYLVALAAR	90	109	-1.34331	0.00401636	0.336616	21.9988	21.8952	21.6778	20.922	20.3922	20.2278	sp|Q9H773|DCTP1_HUMAN
TLMELLNQMDGFDTLHR	256	272	-1.31609	0.00404193	0.337931	25.8088	25.4105	25.2079	23.8886	24.3398	24.2507	sp|P62333|PRS10_HUMAN
VKIEPGVDPDDTYNETPYEK	397	416	1.43469	0.00410091	0.342026	24.4304	25.1525	24.6915	26.4549	26.1372	25.9864	sp|Q9H4A4|AMPB_HUMAN
DLKPENILVTSGGTVK	140	155	1.00291	0.00412198	0.342946	24.0045	24.0991	23.6651	25.0242	24.7951	24.9582	sp|P11802|CDK4_HUMAN
QTYFLPVIGL	130	139	-1.16479	0.00415337	0.343665	23.8399	23.864	23.6393	22.2678	22.8367	22.7443	sp|P17980|PRS6A_HUMAN
ETPFELIEALLK	631	642	-1.00486	0.0042357	0.349011	29.4618	29.2847	29.3675	28.2993	28.1616	28.6385	sp|Q08211|DHX9_HUMAN
SNLPHSGYSDSAVLK	501	515	1.17056	0.00428071	0.351029	23.6514	23.9431	24.2057	25.1818	25.2414	24.8886	sp|P43243|MATR3_HUMAN
IISSIEQKEENK	62	73	1.34852	0.00431192	0.352023	24.7728	24.5581	24.8739	26.2423	25.6535	26.3547	sp|P62258|1433E_HUMAN
PHAFKPGDLVFAK	2	14	1.41383	0.00432372	0.352023	26.1588	25.6105	25.5194	27.4718	27.1015	26.9568	sp|Q7Z4V5|HDGR2_HUMAN
ADILLLDTLLGTLVK	1393	1407	-1.0042	0.00487913	0.388004	23.5002	23.2866	23.5538	22.4453	22.2028	22.6799	sp|O95071|UBR5_HUMAN
TGVTGPYVLGTGLILY	71	86	-1.16606	0.00489205	0.388129	25.4388	25.2711	25.0992	23.7526	24.2411	24.3173	sp|P24539|AT5F1_HUMAN
AQEEAERLEADR	382	393	2.16658	0.0050358	0.398609	23.8302	23.4368	24.8551	26.0453	26.3844	26.1922	sp|P15311|EZRI_HUMAN
SLDPADLTHDTTGLTAK	104	120	1.9609	0.00510928	0.401637	24.2822	24.5528	24.3311	26.5512	26.8856	25.612	sp|Q9UMX5|NENF_HUMAN
VGIGAFPTEQDNEIGELLQTR	304	324	1.6937	0.00525745	0.411316	23.6712	23.4584	23.8859	25.5626	25.7748	24.7592	sp|P30520|PURA2_HUMAN
NDLIWNIKDELK	242	253	1.36562	0.0052685	0.411316	26.2763	26.284	26.0034	27.9249	27.1058	27.6299	sp|P09874|PARP1_HUMAN
LFDHPESPTPNPTEPLFL	968	985	-1.20727	0.00533229	0.415293	24.8	24.7422	25.1622	23.803	23.3514	23.9282	sp|P49327|FAS_HUMAN
NIYGNIEDLVVHIK	324	337	1.4022	0.00534373	0.415293	23.4748	23.1786	23.0586	25.1075	24.3498	24.4614	sp|O00116|ADAS_HUMAN
GNVGTVEWADPIEDPDPEVMAK	315	336	1.36377	0.00552694	0.425661	22.6503	22.5804	22.211	24.1843	23.9208	23.4279	sp|O60506|HNRPQ_HUMAN
DRVGSEIER	428	436	-1.32949	0.00557106	0.428095	27.1354	27.1692	26.7183	25.3367	25.6466	26.051	sp|P52272|HNRPM_HUMAN
LFEFKGEDLTEEEDGGIIR	134	152	-1.00064	0.00585951	0.441494	25.1724	25.6123	25.5694	24.3532	24.3489	24.6501	sp|Q02790|FKBP4_HUMAN
VIEINPYLLGTM	93	104	-1.31272	0.00602969	0.450186	25.5912	25.2669	25.4074	23.698	24.5192	24.1101	sp|P28074|PSB5_HUMAN;sp|P28062|PSB8_HUMAN
EFQTNLVPYPR	254	264	1.20253	0.00607092	0.452277	24.8141	25.0431	24.798	26.0534	26.4736	25.7359	sp|P68363|TBA1B_HUMAN;sp|Q71U36|TBA1A_HUMAN;sp|P0DPH8|TBA3D_HUMAN;sp|P0DPH7|TBA3C_HUMAN;sp|Q6PEY2|TBA3E_HUMAN;sp|Q9BQE3|TBA1C_HUMAN;sp|A6NHL2|TBAL3_HUMAN;sp|P68366|TBA4A_HUMAN
FVPYYDLFMPSLK	527	539	-1.06127	0.00615643	0.457045	26.172	26.1288	25.8046	25.2428	24.9658	24.713	sp|O00410|IPO5_HUMAN
EGIEWNFIDF	495	504	-1.20352	0.00626444	0.462656	25.501	25.2804	24.8663	23.7405	24.1634	24.1333	sp|P35579|MYH9_HUMAN;sp|P35580|MYH10_HUMAN
GMLDPLEVHLL	1867	1877	-1.52917	0.00627789	0.462656	24.4346	24.3527	24.8522	22.8936	23.535	22.6235	sp|Q6P2Q9|PRP8_HUMAN
SYLYQILQGIVF	107	118	-1.54964	0.00651785	0.473202	25.6756	25.5302	24.8514	23.7645	23.4864	24.1575	sp|P06493|CDK1_HUMAN
DIFSEVGPVVSF	34	45	-1.0086	0.00669978	0.482696	24.638	24.6459	24.3318	23.2945	23.8136	23.4819	sp|P33240|CSTF2_HUMAN
YEETVFYGLQYILNK	54	68	-1.31367	0.00679819	0.487346	26.27	25.8327	25.4065	24.4511	24.4137	24.7035	sp|P43490|NAMPT_HUMAN
HHHTDGAYFGT	151	161	1.03325	0.00686907	0.491397	24.7209	24.9166	24.2924	25.7289	25.7343	25.5665	sp|P67870|CSK2B_HUMAN
MIERPEPEFQDLNEK	92	106	1.06262	0.00689826	0.491429	25.835	25.9655	25.9173	26.6133	27.2941	26.9982	sp|Q9BUL8|PDC10_HUMAN
VIDPATATSVDLR	194	206	1.28902	0.00712532	0.504452	26.7257	26.5968	26.8132	28.4497	27.9882	27.5649	sp|P50991|TCPD_HUMAN
GIFEPFGR	268	275	1.10292	0.00744255	0.513611	25.0722	25.1195	25.324	26.4432	26.5112	25.87	sp|Q14498|RBM39_HUMAN
QMSVPGIFNPHEIPEEMCD	1053	1071	-1.33273	0.00797523	0.540026	24.5105	24.6486	24.7484	23.8455	22.9441	23.1198	sp|O14980|XPO1_HUMAN
KFLDGIYVSEK	174	184	1.52027	0.00821837	0.548881	26.768	26.9933	25.9215	27.9284	28.1237	28.1915	sp|P32969|RL9_HUMAN
HGAEVIDTPVFELK	87	100	-1.36401	0.008345	0.55517	26.7106	26.5729	27.1267	25.5325	24.9751	25.8105	sp|P12081|SYHC_HUMAN
IMPLEDMNEFTTHIL	146	160	-1.05135	0.00873915	0.571541	24.6494	24.6302	24.4089	23.2393	23.9049	23.3902	sp|P15927|RFA2_HUMAN
AGEMELKPFNGEDYTCITFQPDLSK	201	225	-1.2099	0.0089304	0.571541	24.4699	24.3139	23.8179	22.7357	22.9162	23.32	sp|P11388|TOP2A_HUMAN
HGIPTAQWK	117	125	1.17325	0.0090514	0.571541	24.3955	24.766	25.0008	25.6854	26.255	25.7417	sp|P22102|PUR2_HUMAN
LLVPYLMEAIR	222	232	-1.53238	0.00905258	0.571541	26.6886	26.3212	27.104	25.5344	25.3277	24.6545	sp|Q16836|HCDH_HUMAN
FMELNLAQK	62	70	1.54031	0.00909945	0.571541	25.59	25.5588	24.5561	26.7535	26.9422	26.6301	sp|P61758|PFD3_HUMAN
VLANPGNSQVAR	43	54	1.3125	0.00919707	0.571541	25.3545	25.5153	25.3839	26.8252	27.1749	26.1911	sp|Q14974|IMB1_HUMAN
EAPFVPVGIAGFAAIVAY	26	43	-1.68338	0.0093024	0.571541	24.9998	24.8267	24.2247	22.9467	22.4874	23.567	sp|Q9Y241|HIG1A_HUMAN
GVINNTVLGYFIGR	399	412	-1.06922	0.00954714	0.571541	26.4192	26.6775	25.9067	25.2339	25.3158	25.246	sp|P41250|GARS_HUMAN
EACPELDYFVVF	2008	2019	-2.04733	0.00962651	0.571541	26.8116	26.6199	25.4091	23.8318	24.2928	24.574	sp|P49327|FAS_HUMAN
ESEIIDFFLGAS	90	101	-1.05762	0.00969795	0.571541	26.3719	26.1139	25.889	24.7328	25.1309	25.3382	sp|P15880|RS2_HUMAN
ALSSLELLNVLFR	1082	1094	-2.18291	0.00973579	0.571541	24.1439	24.0825	22.7915	21.2585	21.151	22.0596	sp|Q9BQG0|MBB1A_HUMAN
LVPVGYGIR	233	241	1.21276	0.0098155	0.571541	26.6209	27.1448	26.7604	27.7153	28.4693	27.9798	sp|P29692|EF1D_HUMAN
YESLTDPSKLDSGK	61	74	1.25618	0.00988658	0.571541	27.4361	27.1138	27.9339	28.5366	29.0474	28.6683	sp|P08238|HS90B_HUMAN;sp|Q58FF7|H90B3_HUMAN;sp|P07900|HS90A_HUMAN;sp|Q14568|HS902_HUMAN;sp|Q58FF8|H90B2_HUMAN
KLPQVEHVLPLLK	437	449	1.51934	0.00990847	0.571541	22.3262	22.7937	23.2677	24.4542	23.8688	24.6226	sp|P42285|MTREX_HUMAN
GLVAGGIIGALLGTPVGGL	187	205	-1.04214	0.00991416	0.571541	20.4875	20.4034	20.9687	19.5968	19.3313	19.805	sp|Q9NPL8|TIDC1_HUMAN
Statistical significance was determined by empirical Bayes t test, and was corrected for multiple comparisons by original FDR method of Benjamin and Hochberg.
