# Supplementary material for: Farrerol directly activates the deubiqutinase UCHL3 to promote DNA repair and reprogramming when mediated by somatic cell nuclear transfer
Source: Nat Commun. 2023 Apr 3;14:1838. doi: 10.1038/s41467-023-37576-9 (PMC10070447; doi:10.1038/s41467-023-37576-9)
Supplement: Supplementary file 6 — Source Data [file 41467_2023_37576_MOESM6_ESM.xlsx]

## Sheet: Fig.1d
Figure 1d	WT-UCHL3
	Tempreture (℃)	DMSO			Farrerol
	46	100	100	100	100	100	100
	48	80.2912	102.698	84.2454	105.462	107.89	99.0906
	50	60.309	108.382	52.9094	94.9724	78.3748	87.4522
	52	8.52368	41.6385	62.3257	96.9892	110.271	75.941
	54	6.72956	29.679	56.1169	29.0855	28.8213	69.0837
	56	4.9947	0	13.1153	14.5969	0	36.8001
	58	0	0	0	0	0	0

## Sheet: Fig. 2e
Figure 2e	R215A-UCHL3
	Tempreture (℃)	DMSO			Farrerol
	46	100	100	100	100	100	100
	48	69.3179	100.077	90.8435	69.9389	99.338	93.2112
	50	50.4794	78.9392	85.359	51.419	78.3226	73.334
	52	22.1549	28.8675	35.1028	19.5966	27.8491	20.0957
	54	5.04339	10.4466	6.00804	6.9784	9.80683	2.5499
	56	2.19262	5.55063	0.5405	3.28573	4.19123	0
	58	1.72893	3.79894	0	2.31914	2.692	0

## Sheet: Fig. 2g
Figure 2g	K187A-UCHL3
	Tempreture (℃)	DMSO			Farrerol
	46	100	100	100	100	100	100
	48	64.5352	76.9787	57.7016	78.5935	62.1313	96.6138
	50	27.9625	21.5356	20.9456	36.4548	30.3493	45.1257
	52	0.631284	4.32719	5.94586	3.03117	4.50241	7.36981
	54	0.94627	3.73145	3.05555	0	3.11787	3.86208
	56	0	0.607873	5.4258	0	0.646088	5.45426

## Sheet: Fig. 3a
Figure 3a	HR efficiency in HCA2-hTERT-H15c
	siControl		siUCHL3
	DMSO	Farrerol	DMSO	Farrerol
	0.0486166	0.0824663	0.026786	0.026207
	0.0577735	0.094831	0.035563	0.017114
	0.0611969	0.0884906	0.034211	0.029443

## Sheet: Fig. 3b
Figure 3b	HR efficiency in mouse ESCs
	siControl		siUchl3-1		siUchl3-2
	DMSO	Farrerol	DMSO	Farrerol	DMSO	Farrerol
	1.39372	2.84202	1.10596	1.06404	0.73036	0.603253
	1.28564	2.83006	1.06242	1.02148	0.750668	0.706931
	1.29564	1.93742	0.938724	0.891719	0.851732	0.665916

## Sheet: Fig. 3d
Figure 3d	RAD51 foci number post 2 Gy
	0 h				4 h				8 h				16 h
	SgControl		SgUCHL3		SgControl		SgUCHL3		SgControl		SgUCHL3		SgControl		SgUCHL3
	DMSO	Farrerol	DMSO	Farrerol	DMSO	Farrerol	DMSO	Farrerol	DMSO	Farrerol	DMSO	Farrerol	DMSO	Farrerol	DMSO	Farrerol
	1	4	4	3	11	12	0	5	0	3	10	6	12	13	5	13
	2	1	3	4	4	14	6	5	5	2	14	0	9	14	16	13
	0	2	1	1	1	4	8	7	2	0	12	7	14	5	10	18
	0	2	1	1	3	12	7	7	6	8	2	10	15	2	12	9
	0	0	5	0	1	6	0	0	0	14	3	13	9	6	10	7
	0	0	3	0	0	7	5	2	4	8	6	14	15	2	11	18
	0	0	1	0	1	13	1	14	6	18	7	10	12	3	5	11
	0	0	0	0	8	4	10	2	10	5	0	3	13	4	22	14
	0	0	0	0	11	0	4	1	6	7	0	0	17	0	0	20
	0	0	0	0	0	0	0	7	4	8	3	7	14	0	1	12
	0	0	0	0	1	10	17	8	8	7	1	7	14	0	8	10
	3	0	0	0	1	6	5	4	0	16	0	0	15	5	6	9
	2	0	0	0	0	11	7	6	9	4	0	0	7	0	8	5
	3	0	0	0	0	15	4	5	0	3	8	0	7	0	3	12
	1	0	0	0	2	9	6	12	0	4	7	6	6	3	14	0
	0	0	0	0	7	1	1	0	2	0	8	7	5	9	20	3
	0	0	0	0	5	0	1	1	3	12	10	10	9	4	25	10
	0	0	0	0	15	11	13	0	13	0	12	10	8	1	10	11
	0	0	1	2	9	10	3	1	0	15	10	4	6	4	8	11
	0	0	1	5	5	20	0	1	1	6	0	5	2	5	7	2
	0	0	1	2	3	0	0	6	12	2	14	10	5	9	14	8
	0	0	3	3	3	1	0	2	7	2	9	4	7	1	11	0
	0	0	1	3	6	5	2	5	0	2	1	5	8	4	11	3
	0	0	2	0	6	6	5	12	5	0	0	12	4	9	5	0
	4	0	1	0	2	7	3	12	4	3	0	8	10	5	5	6
	2	0	1	0	1	6	3	0	9	0	0	6	6	5	9	2
	4	0	1	0	5	11	2	0	11	0	1	6	12	8	13	6
	3	0	4	0	0	12	0	0	5	11	0	3	5	6	6	0
	0	0	0	0	18	12	4	0	7	12	6	14	9	7	4	1
	0	0	0	0	8	9	9	0	0	10	10	4	11	5	5	0
	0	0	0	0	2	5	5	5	0	5	8	7	8	0	7	4
	0	0	0	0	0	1	11	2	1	12	3	0	18	0	4	4
	0	0	0	1	6	8	7	3	5	9	16	0	1	4	14	3
	2	0	0	2	0	11	11	0	7	3	14	0	1	2	9	2
	3	5	0	4	15	4	0	3	2	0	5	0	4	10	10	0
	0	1	0	2	6	3	0	4	3	2	3	4	5	7	8	14
	1	3	0	4	9	8	1	4	10	11	0	4	0	14	12	1
	0	2	0	1	9	20	0	5	10	5	0	5	1	5	3	0
	0	1	0	3	11	11	0	14	12	6	3	14	4	8	7	5
	0	2	0	0	1	9	1	9	3	4	1	3	0	0	6	0
	0	0	2	0	10	8	13	4	10	4	3	5	6	3	0	0
	0	0	1	0	12	4	12	5	4	8	6	8	9	8	0	7
	0	0	1	0	13	1	11	6	7	2	1	1	6	3	6	3
	0	0	2	0	18	6	0	6	5	4	0	9	11	16	8	7
	2	0	1	3	3	9	0	5	3	1	10	8	10	6	4	8
	0	0	0	4	0	5	8	7	11	1	10	12	13	2	3	2
	0	0	0	1	10	7	8	4	8	11	0	0	5	0	10	8
	0	0	0	2	9	2	8	4	5	3	0	0	8	12	5	10
	0	0	0	3	9	14	1	12	10	8	0	0	12	0	11	4
	0	0	0	1	10	9	1	1	7	3	8	5	16	0	20	7
	0	0	0	1	2	10	0	9	5	1	6	4	18	16	9	2
	0	0	0	5	8	2	0	6	9	7	4	6	6	9	0	3
	0	0	0	6	7	7	9	6	17	6	7	9	2	5	6	5
	0	0	0	0	3	1	7	5	3	5	5	0	9	9	4	11
	0	0	0	0	7	8	8	11	6	6	13	5	12	6	11	7
	0	0	0	0	0	5	5	0	8	4	1	6	12	4	12	11
	0	0	0	0	0	9	0	0	0	6	0	3	9	2	16	5
	0	0	0	0	0	8	10	5	16	7	7	2	7	7	4	0
	0	4	2	0	0	2	5	4	6	8	7	3	7	0	18	13
	0	6	1	0	0	5	6	4	13	3	5	5	6	0	4	12
	1	1	3	0	13	13	11	5	4	5	12	10	13	5	3	13
	2	1	5	0	12	10	10	3	3	14	12	11	6	9	0	11
	1	0	2	3	7	5	9	0	3	5		10	12	7	11	9
	3	0	3	2	10	0	0	0	1	5		5	13	2	2	9
	4	0	2	3	7	0	0	0	0	4		0	17	8	7	9
	2	0	1	0	13	15	2	1	7	0		2	6	6	6	0
	1	0	0	0	3	14	5	10	6	10		7	6	11	4	10
	1	0	0	0	8	8	0	4	1	9		15	12	4	3	5
	2	0	0	0	13	13	8		10	16		6	15	12	0	15
	0	0	0	0	6	0	10		10	12		1	17	8	0	0
	0	0	0	0	1	10	0		2	10		0	8	3	2	0
	0	0	0	0	0	9	6		15	7		7	12	0	5	11
	0	0	0	0	0	8	6		7	5		4	6	0	0	0
	0	0	0	0	0	10	0		10	8			10	5	7	2
	0	0	0	0	0	6	1		5	0			3	4	9	15
	0	0	0	0	7	5	0			7			9	6	12	12
	0	0	0	0	11	10	8			4			5	2	14	6
	0	0	0	3	9	0	0			5			4	3	2	4
		0	0	1	9	3	12			14			11	14	0	11
		3	0	4	4	5	1			12			9	6	3	5
		1	0	3	3	0	0			5			9	13	0	3
		1	0	0	0	11	2						4	11	2	0
		3	0	0	5	21	0						4	14	0	5
		5	6	0	7	15	2						10	10	3	19
		2	3	0	13	6	0						6	0	3	9
		2	2	0	9	9							8	0	9	0
		3	3	0	4	1							5	0	12	0
		1	6	0	5	8							7	5	11	8
		3	3	0	6	8							11	2	10	5
		0	1	0	6	8							5	0	8	2
		0	2	0	6	10							7	2	3	9
		0	0	0	4	10							8	0	0	10
		0	0	0	2	7							6	0	7	3
		0	0	0	12	5							12	2	0	12
		0	0	0	9	11							9	5	10	10
		0	0	1	7	6							8	2	7	10
		2	0	0	9	8							2	0	4	14
		1	0	0	4	9							5	3	9	14
		1	0	0	3	12							8	0	9	9
		2	0	0	8	7							4	0	0	14
		0	0	0	5	7							7	9	4	10
		0	0	0	15	14							0	7	7	6
		0	0	0	5	2							0	8	5	6
		0	0	0	8	1							9	0	0	13
		0		0	4	2							13	0	10	11
		0			5	7							1	0	7	6
		0			0	5							3	3	0	7
		0			1	1							7	11	10	8
		0			10	8							0	5	7	6
		0			5								6	5	5	5
		0			11								0	4	3	0
		0			12								0	1	14	8
					1								0	0	15	10
					13								0	0	2	4
					8								0	0	8	4
					0								0	2	3	9
					2								0	13	10	8
					0								0	6	6	6
					15								0	0	6	9
					16								0	0	7	4
					6								0	2	11	6
					5								0	9	11	6
					10								3	7	6	10
					5								2	0	7	5
					0								0	4	13	5
					4								5	0	6	12
					2								3	0	4	8
					14								3	7	13	7
					0								10	0	3	7
													5	2	11	0
													4	2	2	8
													23	5	12	11
													15	5	4	3
													8	10	6	0
													2	7	6	6
													0	0	5	4
													0	11	4	7
													10	0	7	17
													10	0	8	8
													8	13	3	18
													5	6	9	13
													11	7	2	8
													9	4	0	15
													4	0	3
													2	4	3
													5	6
													5	6
													6	0
													2	0
													6	3
													7	3
													5	7
													1	13
													6	3
													0	8
													1	6
													3	5
													14	4
													20	10
													15	4
													17	10
													9	14
													13	9
													11	8
													0	6
													9	7
														3
														0
														6
														9
														3
														0
														11
														10
														5
														3
														7
														6
														9
														7
														6
														0
														0
														0
														0
														10
														2
														7
														5
														5
														6
														0
														4
														0
														0
														0
														1
														5
														3
														2
														0
														0
														11
N	78	112	104	105	129	109	85	68	75	81	62	73	166	203	145	143
Mean	0.641026	0.580357	0.826923	0.828571	5.84496	7.33028	4.31765	4.42647	5.72	6.09877	5.22581	5.43836	7.1506	4.62069	6.89655	7.12587
SD	1.13931	1.2276	1.40348	1.4442	4.72601	4.66876	4.31004	3.79047	4.25714	4.43172	4.75091	4.16329	5.01104	4.09648	4.9085	4.86416
SEM	0.129002	0.115997	0.137622	0.14094	0.416102	0.447186	0.46749	0.459662	0.491572	0.492413	0.603366	0.487276	0.388932	0.287517	0.407629	0.406762
	sgControl-DMSO			sgControl-Farrerol			sgUCHL3-DMSO			sgUCHL3-Farrerol
	Mean	SEM	N	Mean	SEM	N	Mean	SEM	N	Mean	SEM	N
0 h	0.641	0.129	78	0.58	0.116	112	0.827	0.138	104	0.828	0.141	105
4 h	5.845	0.4161	129	7.33	0.4472	109	4.318	0.4675	85	4.426	0.4597	68
8 h	5.72	0.4916	75	6.099	0.4924	81	5.226	0.6034	62	5.438	0.4873	73
16 h	7.15	0.389	166	4.62	0.288	203	6.9	0.408	145	7.126	0.407	143

## Sheet: Fig.3f
Figure 3f	γH2AX foci number post 2 Gy
	0 h				1 h				4 h				8 h				16 h
	SgControl		SgUCHL3		SgControl		SgUCHL3		SgControl		SgUCHL3		SgControl		SgUCHL3		SgControl		SgUCHL3
	DMSO	Farrerol	DMSO	Farrerol	DMSO	Farrerol	DMSO	Farrerol	DMSO	Farrerol	DMSO	Farrerol	DMSO	Farrerol	DMSO	Farrerol	DMSO	Farrerol	DMSO	Farrerol
	2	0	1	0	16	63	56	42	78	35	19	56	14	33	11	47	6	9	37	2
	0	0	1	0	29	22	44	38	78	46	15	67	0	27	35	65	21	3	18	12
	0	0	1	0	38	64	36	32	19	24	50	25	11	12	10	20	5	7	26	5
	0	0	3	1	32	30	42	62	80	41	24	27	48	16	9	27	1	14	14	5
	2	0	0	0	65	41	78	34	49	45	42	51	14	10	58	86	3	0	7	4
	0	0	1	0	58	35	19	54	46	18	60	62	4	22	22	53	16	11	42	0
	0	0	2	1	96	23	14	38	81	19	61	23	89	20	38	47	2	5	6	15
	0	0	1	0	70	26	63	65	63	29	54	17	1	13	59	35	11	23	13	45
	0	0	0	0	41	73	42	61	28	9	13	12	27	30	58	35	4	3	79	11
	0	1	2	12	39	78	34	13	54	45	38	32	39	13	48	16	15	7	2	13
	0	0	0	0	62	55	28	28	38	24	76	45	13	17	24	64	0	9	13	6
	0	0	0	2	39	107	19	39	54	52	62	33	28	13	40	19	31	0	10	41
	0	0	0	0	24	38	55	27	46	19	15	33	15	33	31	34	1	9	57	33
	0	1	0	0	29	58	46	29	85	56	38	59	48	7	49	20	19	7	7	1
	0	0	0	2	35	149	28	20	41	18	43	76	34	27	33	21	22	10	1	20
	0	0	0	6	33	36	53	54	25	63	82	22	87	10	62	7	13	19	15	1
	3	0	0	1	76	75	44	67	50	0	11	42	22	12	32	13	11	4	2	19
	0	0	3	12	70	68	82	25	52	41	50	26	33	35	157	9	8	24	14	24
	0	0	0	7	31	23	20	72	58	53	49	35	56	13	20	32	10	5	25	7
	2	0	13	3	30	45	63	54	59	74	32	55	23	36	9	22	16	10	4	11
	0	0	1	0	27	20	45	49	55	48	27	17	36	50	92	47	11	5	7	8
	0	13	0	5	23	29	18	25	49	34	76	42	8	3	17	30	25	0	14	26
	0	0	9	1	31	28	62	54	61	71	50	42	37	14	64	36	14	0	31	22
	0	0	0	0	38	56	76	69	28	30	41	42	18	5	33	29	5	1	17	59
	16	4	0	5	23	49	70	25	58	21	21	10	15	32	17	69	18	6	10	8
	0	2	3	10	33	71	32	49	69	28	54	55	10	27	21	94	12	28	13	17
	4	3	3	0	76	81	77	27	81	35	31	20	11	27	87	29	21	20	10	24
	8	0	0	9	29	69	39	39	37	32	31	60	3	9	44	72	2	11	27	155
	6	9	7	11	30	45	19	42	60	48	36	25	43	22	48	33	21	17	0	0
	7	5	0	1	70	28	24	31	53	67	18	69	19	51	17	71	16	3	2	9
	1	3	0	2	37	45	56	63	33	13	19	37	15	6	47	15	34	4	18	11
	3	1	0	12	77	28	61	59	25	53	58	23	15	15	39	25	6	8	32	0
	21	1	0	3	80	59	92	22	10	43	36	51	21	31	38	22	13	13	54	23
	0	0	0	6	63	25	51	43	10	59	42	61	14	3	28	52	0	29	2	2
	1	5	2	26	71	67	67	46	16	42	18	59	27	15	35	38	9	3	4	22
	4	4	13	0	37	41	54	27	23	18	13	11	45	23	21	16	21	4	20	4
	4	0	9	0	65	28	37	28	56	44	42	51	30	7	59	58	14	14	1	23
	0	3	5	0	54	36	58	26	59	17	45	28	25	21	38	32	18	22	0	31
	18	2	0	2	44	106	129	62	60	31	32	52	39	29	42	46	2	17	0	33
	8	9	0	2	78	33	60	69	66	42	59	38	34	31	17	21	2	7	4	7
	0	0	0	6	32	71	67	61	58	16	16	65	7	1	11	24	4	0	0	2
	2	7	0	7	84	115	13	32	66	8	53	65	20	1	94	21	23	13	23	23
	0	0	7	10	35	84	65	83	39	35	43	57	11	14	22	34	1	3	1	1
	4	0	1	0	22	67	13	76	66	18	18	55	38	24	5	9	2	1	1	15
	18	0	9	0	61	68	57	65	60	17	56	28	4	0	51	32	6	7	35	10
	10	12	0	8	46	69	42	23	55	8	36	22	19	4	65	11	23	4	10	2
	5	0	1	0	69	67	37	56	35	71	78	11	39	29	4	20	12	5	1	23
	0	16	2	0	64	55	59	26	14	36	50	9	17	39	26	26	17	21	55	35
	0	4	3	0	65	33	22	52	59	16	70	42	32	40	57	70	11	13	24	2
	4	0	6	7	76	52	28	23	78	40	45	33	15	23	81	54	11	1	1	9
	0	0	0	6	93	28	15	67	55	49	44	54	28	11	65	13	16	19	20	2
	0	1	0	7	34	45	39	29	52	16	50	16	9	23	65	44	10	2	4	13
	1	0	2	0	52	18	27	36	65	22	74	20	39	13	20	37	2	27	17	3
	0	4	2	1	29	24	26	58	29	33	40	83	24	13	25	26	0	7	7	4
	0	0	0	1	12	25	64	24	12	54	25	21	48	17	9	31	10	5	22	0
	5	0	0	7	37	50	23	12	34	27	32	45	12	8	16	89	22	7	0	2
	4	1	0	0	62	65	33	32	37	24	13	80	26	12	40	25	11	33	26	24
	0	0	1	0	34	62	67	65	43	15	19	48	10	22	8	61	18	9	0	2
	9	0	0	8	42	70	12	30	42	0	81	42	8	20	73	53	8	1	3	21
	0	3	0	0	76	29	22	19	33	4	39	28	26	37	38	49	30	21	14	18
	8	1	0	0	90	37	19	16	78	0	43	14	31	17	27	42	0	9	14	13
	2	0	1	0	39	57	13	34	30	8	37	12	9	18	21	9	7	11	1	34
	9	0	2	0	31	42	22	16	73	14	33	20	35	34	36	37	12	0	2	14
	4	3	0	1	9	19	23	57	60	9	131	28	46	37	39	49	4	3	13	3
	4	0	1	3	42	37	14	17	41	21	68	65	51	10	56	42	3	2	17	15
	1	43	0	8	21	59	28	81	39	7	44	39	18	15	63	3	21	3	6	7
	0	0	2	0	42	20	25	66	28	17	49	56	9	12	54	6	7	0	27	0
	8	1	0	0	45	29	65	53	13	16	12	35	41	37	19	40	18	0	22	3
	1	0	0	0	16	24	32	78	26	7	21	38	17	24	39	12	18	21	21	13
	0	0	0	0	25	36	67	39	63	3	89	34	35	36	39	24	5	2	7	2
	3	0	6	0	19	55	31	10	15	3	37	45	3	35	7	17	13	1	14	12
	0	11	1	0	75	41	97	32	18	1	21	15	76	8	6	18	11	18	1	5
	0	3	0	0	50	67	35	69	22	17	31	38	22	28	3	3	8	6	4	2
	21	3	0	0	23	32	24	37	63	3	41	19	14	35	9	10	10	6	1	0
	0	4	0	0	31	25	60	42	51	12	17	50	11	5	7	6	16	2	2	32
	0	0	0	0	49	24	12	67	51	2	42	32	20	30	14	0	11	2	9	11
	0	15	0	14	52	65	10	80	1	0	52	20	21	37	20	0	11	10	2	13
	3	11	4	1	63	32	18	52	7	14	37	22	12	38	28	0	16	2	6	4
	0	13	0	0	29	29	12	27	17	20	9	17	28	16	8	0	10	3	3	7
	26	3	0	0	50	34	17	137	3	0	35	19	20	19	6	4	2	7	16	30
	3	2	0	12	54	38	64	24	11	1	39	16	9	25	8	1	0	18	7	26
	0	2	1	24	56	68	15	73	4	8	22	29	10	14	15	0	10	0	12	3
	0	2	17	10	61	23	64	56	6	9	4	30	2	12	25	1	22	3	32	16
	4	9	0	1	67	33	76	27	5	22	30	20	8	13	0	1	11	5	5	19
	2	0	2	5	74	30	46	19	0	26	11	38	4	20	4	10	2	16	10	1
	1	7	1	1	29	55	140	30	0	11	12	16	10	17	4	4	2	6	6	16
	0	19	12	8	68	31	42		9	14	9	36	12	18	10	18	8	8	10	7
	2	12	0	0	90	71	19		2	13	23	20	8	16	19	58	14	1	2	5
	1	10		0	41	18	83		4	13	55	20	8	18	2	22	20	0	0	28
	3	7		0	32	30			0	21	40	40	16	12	0	16	6	2	16	5
	9	1		0	65	25			3	30	32	6	24	8	0	40	8	0	16	20
	5	0		4	75	68			0	28	17	25	11	4	0	25	7	0	21	22
	7	9		2	57				3	17	11	30	32	12	11	24	6	18	2	2
	3	0		7	27				6	16	44	35	18	36	0	21	21	7	4	14
	7	9		2	38				0	14	15	14	10	8	13	8	2	4	1	8
	2	0		0	60				0	31	16	18	13	8	5	14	21	0	11	7
	0	9		2	73				1	34	23	34	11	26	0	16	16	2	3	2
	0	5		0					16	36	62	36	20	8	18	20	34	10	0	1
	12	1		8					12	38	29	18	15	6	2	30	0	13	0	23
	0	2		0					16	8	68	33	11	24	0	16	6	5	1	1
	1	5		3					27	16	51	28	12	20	33	5	11	32	1	0
	3	0		3					15	21	17	30	9	13	1	15	6	3	0	2
	4	0		18					32	40	14	40	9	8	8	8	9	5	16	5
	9	0		13					31	18	32	24	10	11	9	21	18	2	7	27
	14	7		15					34	24	18	33	7	28	31	40	1	6	6	20
	4	4		10					33	16	44	29	4	5	6	13	15	13	20	22
	5	1		1					15	33	21	32	30	10	6	30	16	14	10	23
	0	9		3					27	28	26	12	18	22	32	13	4	13	22	12
	1	8		4					27	35	15	30	14	18	18	3	12	3	9	10
	4	2		0					32	43	38	41	26	5	33	9	12	3	2	29
	0	11		0					14	24	34	36	10	21	42	17	17	11	1	2
	0	14		8					48	29	18	45	15	2	26	36	32	2	12	0
	0	6		8					11	31	12	20	25	12	20	37	5	1	4	0
	0	10		2					33	38	10	22	22	18	11	46	4	1	6	10
	5	0		5					35	37	19	8	24	20	23	13	1	9	16	3
	4	0		0					30	31	19	16	28	13	36	12	0	5	24	7
	2	14		0					15	22	40	8	26	13	36	20	5	6	0	4
	9	7		0					32	11	8	10	6	2	26	38	12	1	0	2
	2	2		24					44	34	22	28	22	15	12	30	8	0	13	17
	6	4							49	34	32	15	32	11	12	23	3	12	2	0
	7	1							22	24	22	20	16	20	6	31	22	5	2	14
	14	0							25	24	26	22	23	4	12	11	18	3	1	2
	3	2							30	25	43	14	14	16	10	20	3	2	8	20
	4	7							13	11	36	26	16	6	38	36	3	10		13
	4	0							23	16	18	38	13	28	42	7	0	10		11
	8	1							32	9	24	39	6	15	28	28	2	2		1
	2	1							10	13	16		9	20	36	9	2	0		12
	1	0							36	22	21		28	22	10	20	23	6		3
	1	0							8	38	33		20	4	15	18	6	6		4
	0	0							11	18	34		30	5	32	10	3	16		14
	0	6							33	32	26		18	14	16	18	1	10
	13	4							42	33	13		12	26	35	22	2	3
	5	12							33	32	14		4	14	13	22	4	0
	5	5							34	32	12		4	6	34	24	3	0
	8	9							25	42	25		28	16	24	43	9	3
	10	5							22	32	26		7	22	27	10	6	1
	14	0							43	34	30		18	16	20	28	19	1
	7	0							38	9	34		30	12	40	15	2	0
	1	0							40	15	30		10	15	37	16	2	0
	0	2							12	28	24		37	13	27	20	3
	0	6							45	64	11		24	11	10	38	0
	0	1							30	30	13		14	13	15	25	4
	0	0							31	38	30		5	14	20	36	5
	0	0							34	30	13		28	4	8	7	4
	0	0							22	20	42		26	20	7	26	2
	2	8							36	16	30		32	2	2	32	2
	2	10							9	41	46		3	14	6	17	28
	4	7							28	30	43		36	21	12	18	1
	6	0							29	27	30		9	13	15		5
	14	0							32	34	19		20	12	14		7
	1	0							37		29		23	5	28		5
	8	0							25		24		6	18	58		8
	5	0							13		40			20	36		3
	4	0							52		12			3	14		7
	18	4							35		26			26	6		6
	13	8							33		22			26	8		24
	9	1							48		15			23	26		8
	9	9							10		30			24	25		20
	2	4							26		20			29	24		2
	9	1							29		14			7	18		17
	9	0							24		43			3	14		2
	12	0							15		48			23	18		12
	12								19		56			16	23		6
	8								45					6	21
	0								35					32	23
	2													7	12
	2													26	24
	3													22	34
	1
	0
	0
	0
	0
	1
	20
	7
	12
	7
	1
	7
	12
	2
	6
	1
	4
	4
	0
	11
	10
	5

## Sheet: Fig.3h
Figure 3h	RAD51 foci number post 2 Gy
	0 h										4 h										16 h
	SgControl		SgUCHL3		SgUCHL3 + UCHL3 WT		SgUCHL3 + UCHL3 R215A		SgUCHL3 + UCHL3 K187A		SgControl		SgUCHL3		SgUCHL3 + UCHL3 WT		SgUCHL3 + UCHL3 R215A		SgUCHL3 + UCHL3 K187A		SgControl		SgUCHL3		SgUCHL3 + UCHL3 WT		SgUCHL3 + UCHL3 R215A		SgUCHL3 + UCHL3 K187A
	DMSO	Farrerol	DMSO	Farrerol	DMSO	Farrerol	DMSO	Farrerol	DMSO	Farrerol	DMSO	Farrerol	DMSO	Farrerol	DMSO	Farrerol	DMSO	Farrerol	DMSO	Farrerol	DMSO	Farrerol	DMSO	Farrerol	DMSO	Farrerol	DMSO	Farrerol	DMSO	Farrerol
	0	0	0	2	0	0	0	0	0	0	0	18	0	0	2	12	0	8	0	6	20	2	0	0	0	0	0	0	14	0
	4	0	0	0	0	0	1	0	1	0	8	2	0	0	6	12	0	0	6	8	0	0	4	0	0	0	0	0	18	0
	0	0	0	0	0	0	0	0	0	0	10	0	0	0	16	2	0	0	12	4	0	0	0	0	0	0	6	2	0	10
	4	0	1	0	0	0	0	0	0	0	12	10	0	0	0	2	0	26	8	12	4	0	12	0	4	0	0	0	0	10
	0	0	0	0	0	0	0	0	0	0	4	18	0	0	0	6	10	6	4	0	0	2	0	0	4	0	0	0	0	0
	1	0	0	0	0	0	1	0	0	0	6	10	4	0	0	4	12	0	0	0	0	6	0	0	4	2	4	2	6	8
	0	0	0	0	0	0	0	0	0	0	40	0	0	16	4	4	12	0	2	0	0	34	0	0	0	8	0	6	0	2
	0	0	0	0	0	0	0	0	0	0	2	0	0	0	0	0	4	0	0	26	16	0	6	0	0	0	0	2	0	6
	0	0	2	0	1	0	4	1	0	0	0	0	0	0	16	4	0	0	16	4	24	14	0	0	0	0	0	0	10	0
	0	0	0	0	0	0	0	0	0	0	28	10	0	12	4	4	0	8	0	18	32	2	6	0	6	2	0	0	4	12
	0	0	0	0	0	1	0	0	1	0	8	0	0	0	0	0	4	14	2	6	26	0	0	0	0	18	0	14	0	10
	0	0	0	1	0	0	0	0	0	0	22	4	0	12	0	0	2	8	0	0	10	6	16	0	0	0	0	0	2	6
	0	0	1	0	0	0	0	0	0	1	18	24	0	12	6	0	0	0	0	0	0	0	6	0	0	0	0	0	0	0
	0	0	0	0	0	0	0	0	0	0	0	0	0	8	0	0	0	0	0	14	0	0	2	2	0	0	0	0	0	4
	0	0	0	0	0	0	0	0	0	0	18	8	0	0	8	6	0	2	4	0	0	0	14	4	2	4	2	0	0	0
	2	2	0	0	0	0	0	0	0	0	4	0	0	0	16	0	0	16	6	10	0	22	0	10	2	0	0	4	0	0
	0	0	0	0	0	0	0	0	0	9	6	0	2	2	0	6	0	10	0	16	0	28	0	0	2	0	14	6	2	6
	0	0	0	0	0	0	0	0	2	0	0	16	0	4	0	4	0	4	0	20	16	0	0	12	0	4	16	0	12	10
	0	0	0	0	0	0	2	0	0	1	0	0	0	0	10	14	0	8	0	0	6	0	4	0	0	0	14	6	4	6
	0	0	0	0	0	1	0	0	0	1	0	0	0	0	0	0	0	6	6	0	22	0	0	18	0	0	6	14	0	10
	0	2	1	0	0	0	0	0	0	0	14	0	0	0	6	0	0	4	0	8	0	0	0	8	14	0	26	0	0	4
	0	1	0	0	0	0	0	0	0	0	8	12	0	0	0	0	0	0	0	6	20	18	6	14	0	0	26	6	0	4
	0	0	1	0	0	1	0	0	0	0	8	20	0	2	16	4	0	8	0	4	22	0	4	0	0	0	32	18	16	18
	0	0	0	0	0	1	1	0	0	0	14	22	0	2	8	2	0	0	0	0	2	10	0	0	2	0	30	0	0	2
	0	0	0	0	0	0	0	0	2	0	4	4	0	2	2	16	0	2	0	6	0	0	0	0	0	10	22	10	0	6
	0	0	0	0	0	3	0	0	0	0	0	8	0	4	0	2	14	4	0	2	10	0	0	2	0	12	22	2	10	4
	0	0	1	0	0	0	0	0	0	0	0	0	0	0	0	10	2	0	0	2	0	0	0	0	0	10	30	0	0	2
	0	1	2	1	0	0	0	0	0	0	16	0	4	4	4	0	0	0	10	4	0	20	0	0	2	0	10	0	10	2
	0	0	0	0	0	0	0	0	0	0	0	0	0	0	14	6	0	0	0	2	8	0	0	0	26	0	10	2	4	10
	0	0	0	0	0	0	0	1	0	0	2	0	0	2	4	8	0	0	2	2	40	0	0	0	0	2	0	0	16	0
	1	0	0	0	0	0	0	0	1	0	8	8	0	2	0	0	0	2	8	0	6	0	0	0	0	24	28	6	0	0
	0	2	0	1	0	0	0	0	0	0	2	6	2	4	0	6	2	4	0	0	16	12	0	0	0	4	12	0	14	0
	0	0	1	0	0	0	0	0	0	0	0	12	0	0	0	10	20	0	0	0	0	12	0	0	0	10	8	0	10	8
	0	0	0	0	1	0	0	0	0	0	2	0	0	16	6	0	0	0	0	2	0	10	2	0	10	0	6	0	0	2
	0	1	0	0	0	0	0	0	0	0	0	12	0	0	20	22	0	4	0	0	18	4	0	0	0	0	0	0	14	4
	0	0	0	0	0	0	0	1	0	1	0	0	6	0	0	8	14	16	2	0	0	14	2	0	0	10	0	0	0	0
	1	0	1	0	0	0	1	2	0	0	0	0	0	0	4	30	0	2	0	6	0	10	0	2	14	16	34	10	4	6
	0	0	0	0	0	0	0	0	1	0	10	0	0	0	0	0	0	0	0	0	0	0	0	12	8	14	2	0	0	20
	0	0	0	6	0	0	0	0	0	0	10	14	0	0	6	0	2	0	0	0	0	0	0	0	0	0	0	0	10	22
	0	0	0	0	0	0	0	0	1	0	20	0	0	4	0	2	8	0	2	0	8	0	0	2	12	0	24	0	2	10
	0	3	0	0	0	0	0	0	1	5	0	0	0	4	0	14	0	0	8	2	0	0	2	0	0	0	10	0	0	4
	0	2	0	1	0	0	3	0	0	0	36	0	0	6	12	0	4	0	0	2	0	0	2	2	0	0	0	0	14	32
	2	0	0	3	0	0	0	0	0		0	0	0	2	16	10	2	0	0	0	0	0	4	18	0	6	12	0	12	24
	1	0	0	1	1	0	0	1	2		0	4	2	2	0	2	0	0	0	0	2	0	2	4	0	0	6	24	28	0
	0	1	0	1	1	0	0	0	0		2	16	0	0	0	0	0	0	0	0	0	0	2	6	4	0	8	24	12	0
	0	0	0	0	0	0	0	0	0		16	4	4	14	6	10	0	8	0	2	12	14	0	2	0	0	22	4	6	0
	0	0	0	0	3	0	0	0	1		0	6	0	4	6	4	0	0	0	2	0	0	0	4	0	2	8	0	6	0
	0	0	0	0	0	0	0	2	0		0	4	0	0	4	0	0	0	0	2	0	0	6	2	16	2	28	12	18	8
	0	0	0	2	0	0	0	0			0	2	2	0	0	12	0	0	0	0	0	2	0	0	0	14	6	62	0	0
	1	0	1	0	0	0	0	0			6	14	10	0	0	14	0	0	6	0	0	0	4	16	2	0	22	2	2	2
	0	0	0	0	2	0	0	1			0	0	2	0	0	6	10	10	0	4	0	0	6	0	0	0	52	6	18	0
	2	0	0	0	3	0	0	0			0	8	0	8	2	0	0	0	10	10	0	0	0	4	0	0	0	0	22	6
	0	1	1	1	0	2	0	1			0	4	0	4	0	0	0	10	0	0	12	0	2	0	0	10	24	0	0	20
	3	0	0	0	0	4	0	0			8	18	0	2	4	2	4	2	0	0	0	0	2	2	10	0	18	0	6	20
	0	0	0	0	0	1	1	0			2	24	0	6	4	0	14	0	0	20	36	10	0	2	6	0	12	18	8	10
	1	0	0	0	0	5	0	0			4	4	6	2	0	6	14	0	2	0	0	0	4	24	10	0	22	8	4	4
	0	0	0	1	0	4	0	2			18	14	10	0	14	8	2	0	2	0	0	0	0	8	14	2	20	0	2	6
	0	0	0	0	0	3	0	0			0	0	6	0	0	4	14	0	4	0	0	0	0	14	6	2	2	14	0	16
	3	0	3	0	0	0	0	0			4	0	0	6	0	4	0	0	20	14	0	14	6	0	0	0	20	10	2	0
	1	0	0	0	3	0	2	1			2	6	0	4	0	16	0	14	2	2	0	0	0	0	0	12	20	0	0	34
	0	0	0	4	2	0	0	6			0	0	0	0	0	0	0	14	0	0	0	0	2	0	0	0	6	0	0	6
	0	0	0	0	0	0	0	3			0	12	12	0	4	6	12	6	0	0	0	2	2	6	4	6	8	0	18	8
	0	0	0	0	1	0	0	1			8	0	0	0	0	12	2	2	6	0	0	18	0	0	0	0	12	2	0	28
	0	0	0	1	0	2	0	1			0	4	4	8	18	0	0	14	0	0	22	0	14	10	20	0	10	10	0	8
	0	0	0	3	0	1	1	7			0	2	8	0	22	0	0	6	0	0	6	0	0	8	10	0	46	2	0	6
	0	0	0	0	0	5	0	3			2	18	2	0	12	10	0	0	0	0	6	14	2	0	0	0	6	0	2	4
	1	0	0	0	2	1	0	0			0	16	0	4	2	0	0	0	0	0	0	6	2	8	4	0	6	4	8	40
	1	0	0	0	3	3	0	0			10	12	4	0	14	18	6	8	0	6	38	0	4	10	10	0	2	4	6	26
	2	0	0	0	0	2	0	0			8	32	16	0	2	0	0	6	2	0	26	0	18	16	0	2	8	0	18	0
	1	0	2	0	2	0	0	2			4	0	8	18	2	6	14	2	2	0	14	8	0	2	0	0	40	14	14	4
	0	0	0	0	2	0	0	0			0	0	0	0	6	4	0	8	0	0	2	0	20	20	0	2	12	34	2	0
	1	0	0	0	4	1	1	3			8	0	8	12	0	8	0	6	2	4	20	0	20	0	22	0	12	0	8	6
	0	0	0	1	3	0	0	2			12	8	0	0	0	14	12	8	2	0	0	0	4	0	0	12	14	0	28	16
	0	0	0	1	0	0	0	0			10	36	0	0	8	0	0	0	2	0	32	32	4	2	4	0	20	38	0	10
	0	0	1	0	0	0	0	0			0	0	0	2	0	16	0	0	6	0	0	22	6	4	4	16	8	0	4	0
	0	0	0	2	0		2	1			0	0	0	0	0	0	10	2	0	0	0	30	2	0	10	4	0	4	0	0
	2	0	0	0	0		0	2			0	8	0	6	18	4	4	0	0	0	0	0	0	14	2	2	0	26	0	2
	0	0	1	1	1		0	2			14	12	0	0	0	36	16	10	0	0	0	0	0	2	2	0	0	16	0	16
	0	0	0	0	3		0				0	0	2	0	8	18	6	6	4	12	0	6	4	0	0	0	2	6	4	8
	0	0	3	0	3		2				0	8	0	0	4	2	2	2	0	6	24	0	0	0	4	0	12	0	22	6
	0	0	0	0	2		3				14	10	0	0	6	18	4	10	4	0	0	6	6	0	14	0	2	26	10	0
	0	0	1	0	0		0				0	0	0	0	22	0	2	6	2	0	6	10	0	0	0	4	0	0	16	2
	0	0	0	0	0		1				0	12	2	6	10	24	0	0	0	28	2	0	0	16	0	0	18	0	0	0
	0	0	1	0	0		0				16	0	8	0	0	16	0	0	2	2	0	0	32	0	14	0	20	10	0	32
	0	0	0	0	0		0				0	0	0	0	8	0	4	0	0	12	18	14	0	16	6	6	40	10	40	0
	0	0	0	0	0		1				6	12	2	6	8	22	8	12	0	4	0	36	6	0	4	14	10	20	4	18
		0	1	0			2				4	16	0	0	14	18	0	0	12	0	0	14	2	0	0	2	6	24	2	2
		0		0			3				0	0	0	6	14	28	2	0	0	0	22	32	0	2	6	0	32	20	4	4
		0		0			3				4	2	0	0	0	0	0	4	0	6	6	0	0	14	6	0	26	18	0	50
		0					0				0	0	0	4	12	0	0	4	8	10	0	0	22	0	0	0	8	18	4	8
		0					3				6	0	0	2	0	2	0	2	0	14	8	26	0	10	0	8	0	16	2	20
		1					3				6	8	0	6	22	2	0	0	0	2	24	0	16	2	2	6	2	18	8	2
		0					2				4	16	2	4	6	26	6	0	12	0	0	0	4	10	6	0	2	6	0	0
		0					0				2	14	0	4	0	0	0	8	12	10	26	0	0	0	0	18	32	0	0	0
		0					1				0	8	0	8	6	14	0	6	8	10	0	0	0	0	8	4	8	28	24	4
		1					0				10	0	0	4	20	2	0	4	2	6	10	0	0	16	0	0	0	4	16	14
		1					3				4	0	0	4	0	0	4	8	2	0	0	36	20	2	20	0	6	4	20	14
		0					1				10	6	0	6	0	0	10	0	0	4	0	26	0	0	0	6	0	14	0	10
		1					2				0	12	2	0	12	10	2	6	0	6	0	0	2	10	0	0	0	32	34	0
		0					0				2	0	0	12	0	2	0	8	6	14	0	0	2	26	4	2	4	8	0	12
		1									6	0	18	0	0	10	0	18	12	18	28	2	10	4	6	0	0	2	10	14
		1									4	14	16	8		0	0	0	10	10	0	0	10	10	0	0	32	2	0	4
		0									8	28	10	0		20	8	0	6	14	2	14	4	0	14	0	0	22	28	0
		0									0	0	8	0		28	0	8	0	8	24	14	0	8	20	2	8	0	0	2
		1									6	2	0	0		4	0	4	4	0	0	18	10	6	12	16	20	16	0	8
		1									4	2	8	22		20	0	0	20	0	4	16	14	14	8	0	8	0	0	2
		1									8	0	0	18		6	26	0	8	0	0	0	12	0	24	2	6	8	2	2
		1									0	2	2	8		18	0	0	2	0	0	16	0	0	24	22	6	0	0	2
		2									4	32	2	0		2	0	2	8	4	30	0	0	0	4	0	0	0	0	4
		0									0	0	0	0		12	4	2	6	18	0	12	4	24	6	0	12	0	10	16
		1									12	0	0	0		36	0	0	8	4	14	28	42	2	0	24	12	14	50	16
		0									0	18	2	0		0	0	0	22	0	0	0	26	2	0	0	14	24	10	2
		1									0	24	8	8		10	0	0	0	6	42	0	0	20	4	6	2	2	2	8
		0									0	20	2	10		0	0	6	8	4	0	6	12	22	8	0	0	0	4	4
		0									0	0	0	14		24	8	2	26	4	14	26	0	0	16	0	0	18	26	0
		0									0	2	8	12		12	16	0	2	0	20	18	18	0	0	2	0	36	6	24
		0									0	2	4	10		14	0	0	16	0	0	0	0	2	44	0	0	26	22	20
		1									8	2	8	4		12	0	2	10	16	0	0	12	18	2	4	0	6	22	24
		0									0	14	4	10		22	2	0	4	18	0	4	36	2	10	26	0	8	4	0
		1									4	20	0	14		6	0	4	0	4	24	4	2	16	6	10	0	18	0	0
		0									0	8	10	12		0	0	0	2	0	16	10	14	2	4	16	0	0	0	6
		0									12	20	12	8		18	4	4	30	12	0	0	2	16	0	6	4	22	18	4
		1									4	18	16	6		4	0	0	10	14	0	0	0	0	10	26	0	4	14	0
		0									4	0	10	0		4	10	0	16	18	0	0	10	0	4	10	16	28	0	0
		1									0	0	8	2		20	4	8	10	0	6	2	0	46	18	6	0	2	0	2
		1									4	0	4	0		0	0	0	14	0	0	12	16	10	4	0	0	34	0	8
		1									0	0	0	0		4	10	0	20	12	0	6	0	18	0	0	0	0	16	4
		0									0	36	0	10		4	16	8	2	14	0	0	34	6	38	0	10	0	0	10
		2									0	2	0	0		2	0	0	18	22	0	0	0	4	22	4	0	2	0	2
		1									0	2	0	16		2	4	0	6	4	0	30	0	0	8	6	4	2	0	0
		0									0	0	0	0		0	0	0	0		20	0	6	0	24	12	0	4	0	0
		0									12	0	2	20		4	0	0	0		0	8	36	4	4	14	0	42	26	0
		0									0	2	10	0		6	12	6	0		0	0	16	18	8	2	6	2	0	0
		2									0	24	0	0		18	0		0		14	0	28	34	8	0	0	8	24	10
		0									0	10	10	4		2	10		0		0	0	14	0	0	0	0	0	0	0
		0									0	16	0	4			8		6		24	0	4	16	0	0	0	18	0	2
		0									0	14	0	0			0		24		0	0	46	28	6	2	0	22	8	2
		0									2	12	2	0			0		20		0	2	32	0	4	2	0	2	0	0
		0									12	0	20	0			0		22		18	0	8	0	16	0	0	0	2	10
											0	2	0	0			10		8		0	4	2	0	26	2	0	0	30	8
											0	16	2	0			2		0		18	8	0	18	14	16	10	4	0	0
											8	0	6	4			6		0		2	0	0	0	12	2	0	0	0	0
											0	4	12	0			2		10		0	0	0	40	0	12	0	28	8	10
											6	0	6	10			2		6		18	0	14	0	38	6	0	0	4	0
											0	10	2	4			0		16		10	0	0	0	0	8	4	0	0	8
											0	0	0	0			2		2		10	0	2	12	44	0	0	24	0	0
											0	8	2	0			0		12		10	6	10	0	0	2	0	0	0	0
											0	10	10	8			0		0		12	24	0	36	10	2	0	24	0	16
											0	0	10	4			0		2		0	18	14	6	2	0	4	6	20	0
											6	0	0	0			0		0		0	8	0	34	0	0	12	6	4	0
											0	10	6	0			0		0		0	0	16	0	2	16	6	0	8	24
											0	10	8	4			22		10		0	0	0		26	0	0	2	2	0
											0	0	26	2			0		14		16	14	0		8	0	0	12	12	18
											0	12	2	0			20		20		0	4	4		12	0	0	40	0	0
											0	12	10	4			0		6		0	0	26		16	18	0	12	0	30
											0	0	18	2			10		2		0	0			0	6	18	18	0	20
											0	0	2	2			0		0		16	26			10	2	0	0	0	2
											0	16	18	0			0		0		10	0			0	8	2	2	0	0
											6	0	22	8			0		20		8	0			0	2	16	0	14	0
											0	0	18	0			0		16		2	20			2	10	0	34	14	0
											22	0	6	10			4				0	52			26	14	0	18	0	0
											0	10	10	12			16				0	0			0	8	30	0	6	0
											0	0	18	2			14				0	40			2	2	0	0	0	0
											0	0	0	0			24				0	30			0	0	4	0	0	0
											10	12	0	14			0				0	0			2	0	0	30	0	0
											0		6	0			0				12	0			2	14	2	0	6	0
											6		0	10			38				0	14			2	16	8	12	8	2
											2		20	14			2				12	0			0	0	6	6	0	4
											0		2	0			0				0	0			46	12	0	0	0	0
											0		6	0			0				0	4			0	0	14	0	12	0
											0		18	10			0				0	36			0	0	0	2	0	0
											14		12	0			4				6	0			8	0	14	10	6	0
											14		2	16			10				10	22			22	0	2	14	0	4
											0		0	2			8				0	18			0	0	0	10	18	16
											10		0	0			0				0	20			18	8	0	14	0	2
											4		18	0			12				0	4			20	0	0	0	4	0
											34		16	4			0				0	10			0	20	0	4	4	8
											12		22	16			4				10	0			10	2	0	0	28	26
											0		0	0			20				0	0			2	16	0	0	12	2
											0		12	0			0				4	2			0	6	8	0	10	20
											12		2	2			26				0	0			0	14	0	0	14	0
											4		0	2			0				0	10			4	22	26	0	8	22
											6		0	4			0				0	16			0	24	2	0	0	0
											16		2	0			0				0	0			14	0	2	0	16	0
											0		4	14			10				0	0			0	0	0	2	16	0
											2		4	0			0				0	6			10	0	16	18	32	0
											4		0	16			0				8	0			6	16	0	4	4	0
											10		0	12			10				0	0			0	2	2	0	0	4
											0			0			12				0	26			0	2	0	16	0	0
											0			0			0				0	0			0	0	12	8	0	0
											0			0			0				8	0			0	0	0	0	0	0
											2			14			0				0	0			14	6	0	8	6	0
											0			0			14				28	16			8	0	28	0	0	0
											0			0			2				0	0			0	6	0	0	0	0
											0			0			2				0	0			0	0	0	0	18	24
											2			0			4				0	6			10	0	2	0	0	6
											32			10			12				2	10			24	24		2	2	2
											6			8			10				12	4			0	0		0	0	14
											14			0			4				26	40			4	2		0	0	0
											0			0			8				24	0			16	0		0	28	0
											16			2			2				22	6			4	6		0	0	38
											0			18			2				12	8			2	20		0	6	0
											24			0							20	0			20	2		0	0	0
											30			0							16	0			0	0		0	4	0
											2			8							0	0			0	0		0	8	2
											0			0							0	0			0	0		0	0	8
											0			2							32	0			0	0		0	24	0
											18			10							22	0			0	8		26	0	20
											0										4	6			0	0		0		2
											22										0	12			0	0		0
											6										18	0			0	0		0
											6										18	16			0	18		0
											14										26	0			0	8		32
											4										0	0			2	0		8
											0										16	0			2	0		26
											2										0	0			8	0		0
											0										18	26			0	2		0
											4										0	0			0	2		0
											6										2	4			0	0		0
											0										0	0			0	0		0
											2										0	0			0	0		30
											4										20	0			0	2		0
											0										2	0			18	14		12
											2										4	0			0	6		4
											14										20	10			0	4		0
											0										14	0			28	0		0
											4										30	0			24	24		0
											0										2	0			34	12		26
											0										0	0			40			4
											2										0	0			0			6
											10										2	0			6			0
											12										10	6			0			2
											0										0	0			32			12
											2										10	0			0			32
											2										0	0			0			12
											0										20	0			2			20
											10										0	0			16			0
											0										12	0			0			18
											0										0	26			4			12
											22										24	0			20			34
											2										0	0			0			2
											38										34	4			24			20
											0										4	0			12			2
											16										0	0			10			84
											0										0	0			24			6
											0										0	0			2			10
											0										2	0			0			6
											6										18	0			0			0
											0										0	0						0
											0										0	10						18
											18										2	0						8
											0										18	0						6
											2										12	12						22
											0										14	6						0
											0										0	0						0
											2										0	8						0
											16										8	0						8
											0										20	0
											0										2	0
											26										6	0
																					4	0
																					20	0
																					0	2
																					0	0
																					0	4
																					0	0
																					0	0
																					0	0
																					0	0
																					0	0
																					2	6
																					2	0
																					4	0
																					14	0
																					4	12
																					0	0
																					0	0
																					0	2
																					6	14
																					0	0
																					0	0
																					12	22
																					18	0
																					18	0
																					18	0
																					2	0
																					0	20
																					4	0
																					0	22
																					16	24
																					2	0
																					0	2
																					10	6
																					6	0
																					4	0
																					8	2
																					4	0
																					0	12
																					18	2
																					0	0
																					8	6
																					12	0
																					0	2
																					8	4
																					4	0
																					0	8
																					6	0
																					0	6
																					6	2
																					10	0
																					12	0
																					8	2
																					2	0
																					0	6
																					0	0
																					8	0
																					10	18
																					4	0
																					0	0
																					4	32
																					4	0
																					18	0
																					8	0
																					2	0
																					0	2
																					0	6
																					8	6
																						6
																						0
																						2
																						0
																						0
																						0
																						4
																						0
																						6
																						2
																						0
																						0
																						0
																						0
																						8
																						2
																						0
																						0
																						0
																						6
																						0
																						2
																						0
																						0
																						6
																						0
																						2
																						0
																						0
																						12
																						0
																						18
																						26
																						4
																						0
																						0
																						0
																						4
																						4
																						0
																						0
																						16
																						0
																						8
																						2
																						0
																						0
																						2
																						6
																						0
																						0
																						4
																						0
																						0
																						0
																						0
																						4
																						0
																						0
																						2
																						0
																						0
																						0
																						0
																						0
																						0
																						0
																						2
																						12
																						0
																						24
																						0
																						22
																						16
																						0
																						10
																						0
																						0
																						0
																						0
																						0

## Sheet: Fig.3i
Figure 3i	Ub-AMC assay
	Contentration of AMC (nM）	DMSO	Farrerol (0.1 μM)
	25	2.9394	3.7338
	50	5.8842	8.04
	100	9.69	13.92
	200	10.104	20.13
	400	10.176	15.498
	600	10.686	15.966

## Sheet: Fig.4c
Figure 4c	Tail moment of 2-Cell
	IVF		SCNT
	DMSO	Farrerol	DMSO	Farrerol
	29.5	13.7	17.53	0.89
	26.91	19.86	9.28	74.93
	15.77	7.16	59.48	50.9
	22.15	10.78	53.12	0.89
	15.13	7.56	5.73	0.13
	10.11	6.54	12.76	155.51
	13.63	29.19	15.34	0.72
	22.03	28.76	16.41	0.72
	16.92	14.53	9.32	0.46
	37.43	29.49	70.95	25.17
	25.43	25.17	42.71	35.04
	26.14	26.09	54.35	0
	24.63	10.08	14.11	0.01
	25.47	21.32	27.11	9.02
	11.87	23.44	50.26	0.52
	31.74	16.83	13.53	0
	27.11	25.33	21.12	0.14
	32.98	22.43	27.82	14.39
	24.48	11.53	39.76	58.62
	21.72	15.25	4.9	5.38
	28.58	13.81	63.77	22.83
	31.21	6.11	5.6	12.55
	33.29	20.59	43.1	71.57
	19.78	15.14	49.23	32.99
	11.69	10.91	43.3	57.8
	29.12	9.5	75.82	40.12
	18.05	15.55	2.44	24.71
	29.79	27.95	24.06	1.23
	8.13	33.71	6.42	2.33
	18.82	21.81	19.55	0
	21.38	3.83	25.68	0.81
	18.72	34.73	17.22	47.58
	14.13	11.31	32.85	106.49
	16.15	9.34	66.67	0.45
	20.94	15.51	31.17	5.63
	31.45	17.03	65.4	2.28
	24.32	27.08	34.04	2.25
	20.14	19.38	2.26	18.33
	7.95	30.21	11.93	4.57
	29.83	8.16	18.6	33.71
	29.08	4.14	30.22	5.62
	15.4	8.41	90.74
	20.73	21.65	45.22
	24.69	26.14	25.82
	35.32	28.47	26.39
	8.65	19.56	46.16
	17.77	4.03	61.31
	6.42	3.96	3.35
	25.25	8.45	58.68
	8.49	8.22	61.53
	15.92	5.06	4.35
	5.77	3.98	10.37
	15.79	11.75	78.44
	3.23	12.71	52.93
	17.39	14.39	93.17
	24.93	17.38
	31.12	30.52
	21.85
	8.38
	4.23
	15.84
	1.98
	2.95
	16.63
	16.29
	64.69
	82.62
	13.03
	8.34
	44.86
	29.13
	107.93
	15.22
	23.58
	17.27
	12.07
	5.23
	17.96
	13.39
	11.81
	50.43
	3.33
	9.11
	1.66
	4.11
	18.03
	16.3
	3.54
	4.83
	40.95
	1.15
	51.37
	0
	33.87
	18.6
	32.81
	34.63
	30.26
	7.26
	8.03
	22.14
	5.6
	42.67
	7.06
	57.34
	9.28
	23.41
	3.31
	14.96
	4.54
	12.19
	7.84

[truncated: 41 more sheets: Fig. 4d, Fig. 4e, Fig.4f, Fig.4g, Fig. 4h,  Fig.5f, Fig.5g, Fig.5h, Fig.5i, Fig. 6b, Fig.6c, Fig.6d, Fig.6e, Fig.6f, Fig.6g, Fig.6h, Supplementary Figure 1b, Supplementary Fig. 1c, Supplementary Fig. 2b, Supplementary Fig. 2d …]
